# Supplementary material for: Lytic/Lysogenic Transition as a Life-History Switch
Source: Virus Evol. 2024 Apr 3;10(1):veae028. doi: 10.1093/ve/veae028 (PMC11097211; doi:10.1093/ve/veae028)
Supplement: veae028_Supp [file veae028_supp.zip]

Archive with 1 entries (1 files):
- LyticLysogenicSwitch-SupplementaryMaterial-try12aWithRefs.pdf
